# Supplementary material for: Counting Cosmic Cycles: Past Big Crunches, Future Recurrence Limits, and the Age of the Quantum Memory Matrix Universe
Source: Entropy (Basel). 2025 Oct 7;27(10):1043. doi: 10.3390/e27101043 (PMC12563159; doi:10.3390/e27101043)
Supplement: Supplementary file 1 [file entropy-27-01043-s001.zip]

Archive with 2 entries (2 files):
- QMM_universe_cycles.ipynb
- __MACOSX/._QMM_universe_cycles.ipynb
