# Supplementary material for: Counting Cosmic Cycles: Past Big Crunches, Future Recurrence Limits, and the Age of the Quantum Memory Matrix Universe
Source: Entropy (Basel). 2025 Oct 7;27(10):1043. doi: 10.3390/e27101043 (PMC12563159; doi:10.3390/e27101043)
Supplement: Supplementary file 1 [file entropy-27-01043-s001.zip › QMM_universe_cycles.ipynb]

# %% [code]
import numpy as np
import matplotlib.pyplot as plt
from scipy.integrate import solve_ivp
import os

# Create the output directory
fig_dir = "./cyclesfig"
os.makedirs(fig_dir, exist_ok=True)

# Define a simplified QMM-inspired ODE system for demonstration
def qmm_background_system(t, y):
    a, adot, S = y
    H = adot / a
    dadt = adot
    dHdt = -0.5 * H**2 * a  # Placeholder dynamics; replace with full Friedmann if needed
    dSdt = 0.05 if adot > 0 else -0.05  # Entropy increases in expansion, decreases in contraction
    return [dadt, dHdt, dSdt]

# Define bounce detection (where adot crosses zero)
def detect_bounce(t, y):
    return y[1]
detect_bounce.terminal = False
detect_bounce.direction = 0

# Initial conditions
a0 = 1.0
adot0 = 0.05
S0 = 0.0
y0 = [a0, adot0, S0]
t_span = (0, 500)

# Integrate using high-precision settings
sol = solve_ivp(
    qmm_background_system, t_span, y0,
    method='DOP853', events=detect_bounce,
    rtol=1e-10, atol=1e-10, dense_output=True
)

# Extract solution
t_vals = sol.t
a_vals = sol.y[0]
H_vals = sol.y[1] / sol.y[0]
S_vals = sol.y[2]

# ---- Plotting: FIGURE 1 ----
fig, axs = plt.subplots(3, 1, figsize=(10, 12), sharex=True)

# Panel A: a(t)/a₀
axs[0].plot(t_vals, a_vals / a_vals[0], lw=2)
axs[0].set_ylabel("a(t)/a₀")
axs[0].set_yscale("log")
axs[0].set_title("Panel A: Normalized Scale Factor")

# Panel B: H(t)
axs[1].plot(t_vals, np.abs(H_vals), lw=2)
axs[1].set_ylabel("H(t)")
axs[1].set_yscale("log")
axs[1].set_title("Panel B: Hubble Parameter (absolute value)")

# Panel C: S_imp(t)
axs[2].plot(t_vals, S_vals, lw=2)
axs[2].set_ylabel("S_imp(t)")
axs[2].set_xlabel("Time t")
axs[2].set_title("Panel C: Imprinted Entropy")

# Final formatting
plt.tight_layout()
fig_path = os.path.join(fig_dir, "fig1_background_evolution.png")
plt.savefig(fig_path)
plt.show()


# %% [code]
# ============================================================
# Fig. 1 — Capacity-enhanced imprint + FUTURE-ONLY back-reaction
# with hard penalty for "no-turnaround" and tighter/steeper future stop
# ============================================================
import numpy as np, math, os
import matplotlib.pyplot as plt
from scipy.integrate import solve_ivp
from scipy.optimize import differential_evolution

# ---------- background & imprint constants ----------
H0, Om, Or     = 0.0708, 0.30, 9.0e-5          # Gyr^-1, Ω_m, Ω_r
alpha0         = 2.0e-107
S0             = 7.5e99
Gamma0, beta_S = 3.6e97, 1.97                  # dS/dt ~ ±Gamma0 a^{-beta_S}

# ---------- targets (with tolerances) ----------
TGT = dict(a_min=0.35, t_min=-14.0, a_max=1.30, t_max=+3.0)
SIG = dict(a_min=0.02, t_min=  1.0, a_max=0.02, t_max= 0.35)

# ---------- integrator controls ----------
a_floor   = 0.08
t_future  = 8.0
t_past    = 40.0
max_step  = 0.03

# ---------- model ----------
def alpha_eff(S, f_alpha, Delta, q):
    Scap = (1.0 + Delta) * S0
    x = S / max(Scap, 1.0)
    x = min(max(x, 0.0), 0.999999)             # keep finite
    return (f_alpha * alpha0) / ((1.0 - x) ** q)

def H_sq(a, S, f_alpha, Delta, q, Lam0, r, future_only):
    if a < a_floor: a = a_floor
    rho_mr = H0**2 * (Om/a**3 + Or/a**4)
    Scap   = (1.0 + Delta) * S0
    eff    = alpha_eff(S, f_alpha, Delta, q) * max(S, 0.0)
    back   = 0.0
    if future_only:
        x = min(max(S/Scap, 0.0), 1.0)
        back = Lam0 * (x ** r)                  # turns on late, only in the future branch
    return rho_mr + eff - back

def H_mag(a, S, f_alpha, Delta, q, Lam0, r, future_only):
    val = H_sq(a, S, f_alpha, Delta, q, Lam0, r, future_only)
    if not np.isfinite(val) or val <= 0.0: return 0.0
    return math.sqrt(val)

def rhs(t, y, expanding, f_alpha, Delta, q, Lam0, r):
    a, S = y
    if a < a_floor: a = a_floor
    dSdt = (Gamma0 * a**(-beta_S)) * (+1.0 if expanding else -1.0)
    H    = H_mag(a, S, f_alpha, Delta, q, Lam0, r, future_only=expanding)
    if not np.isfinite(H): return [np.inf, np.inf]
    dadt = (+1.0 if expanding else -1.0) * a * H
    return [dadt, dSdt]

# ---------- branch integrators (report whether a real event was hit) ----------
def integrate_future(f_alpha, Delta, q, Lam0, r):
    Scap = (1.0 + Delta) * S0
    def e_zeroH(t,y): return H_mag(y[0],y[1],f_alpha,Delta,q,Lam0,r,True)
    e_zeroH.terminal=True; e_zeroH.direction=-1
    def e_cap(t,y):   return 0.9999*Scap - y[1]
    e_cap.terminal=True; e_cap.direction=-1
    def e_floor(t,y): return y[0] - a_floor
    e_floor.terminal=True; e_floor.direction=0
    sol = solve_ivp(lambda t,y: rhs(t,y,True,f_alpha,Delta,q,Lam0,r),
                    (0, t_future), (1.0, S0),
                    events=(e_zeroH, e_cap, e_floor),
                    rtol=1e-8, atol=1e-10, max_step=max_step)
    hit = any(len(arr) > 0 for arr in sol.t_events)  # did any event fire?
    return sol.t, sol.y[0], hit

def integrate_past(f_alpha, Delta, q, Lam0, r, Hpast_thr):
    Scap = (1.0 + Delta) * S0
    def e_Hpast(t,y): return H_mag(y[0],y[1],f_alpha,Delta,q,Lam0,r,False) - Hpast_thr
    e_Hpast.terminal=True; e_Hpast.direction=+1
    def e_cap(t,y):   return 0.9999*Scap - y[1]
    e_cap.terminal=True; e_cap.direction=-1
    def e_floor(t,y): return y[0] - a_floor
    e_floor.terminal=True; e_floor.direction=0
    sol = solve_ivp(lambda t,y: rhs(t,y,False,f_alpha,Delta,q,Lam0,r),
                    (0, t_past), (1.0, S0),
                    events=(e_Hpast, e_cap, e_floor),
                    rtol=1e-8, atol=1e-10, max_step=max_step)
    return -sol.t, sol.y[0]

def timeline(f_alpha, Delta, q, Hpast_thr, Lam0, r):
    tf, af, hitF = integrate_future(f_alpha,Delta,q,Lam0,r)
    tp, ap       = integrate_past (f_alpha,Delta,q,Lam0,r,Hpast_thr)
    t = np.concatenate([tp[::-1], tf])      # join at t=0 without duplicate
    a = np.concatenate([ap[::-1], af])
    return t, a, hitF

def extrema(t, a):
    i_min, i_max = int(np.argmin(a)), int(np.argmax(a))
    return dict(a_min=float(a[i_min]), t_min=float(t[i_min]),
                a_max=float(a[i_max]), t_max=float(t[i_max]),
                i_max=i_max)

# ---------- weighted χ² (future emphasized) ----------
W = dict(a_min=1.0, t_min=1.0, a_max=4.0, t_max=5.0)

def chi2w(m):
    c  = W['a_min']*((m['a_min']-TGT['a_min'])/SIG['a_min'])**2
    c += W['t_min']*((m['t_min']-TGT['t_min'])/SIG['t_min'])**2
    c += W['a_max']*((m['a_max']-TGT['a_max'])/SIG['a_max'])**2
    c += W['t_max']*((m['t_max']-TGT['t_max'])/SIG['t_max'])**2
    return float(c)

# ---------- bounds (tighter Δ, stronger/steeper future stop, earlier past) ----------
bounds = [
    (0.08, 0.22),   # Δ   -> force S near capacity so capacity law matters
    (1.00, 1.78),   # log10 fα (fα ∈ [10, 60])
    (2.50, 5.50),   # q
    (0.10, 0.18),   # H_past [Gyr^-1] (smaller pushes t_min more negative)
    (0.04, 0.30),   # Λ0 [Gyr^-2] (future-only, stronger stop)
    (3.00, 8.00),   # r (steeper onset vs S/Scap)
]

def loss(x):
    Δ       = float(np.clip(x[0], *bounds[0]))
    logfα   = float(np.clip(x[1], *bounds[1]))
    q       = float(np.clip(x[2], *bounds[2]))
    Hpast   = float(np.clip(x[3], *bounds[3]))
    Lam0    = float(np.clip(x[4], *bounds[4]))
    r       = float(np.clip(x[5], *bounds[5]))
    fα      = 10.0**logfα
    try:
        t,a,hitF = timeline(fα,Δ,q,Hpast,Lam0,r)
        if len(t) < 10 or not np.all(np.isfinite(a)): return 1e6
        if t[0] > -6.0 or t[-1] < 2.0 or np.any(a<=a_floor*0.999): return 1e6

        m  = extrema(t,a)
        c2 = chi2w(m)

        # --- HARD penalties to force a real turnaround near +3 Gyr ---
        # 1) If the maximum sits at the final timestamp (no event), punish.
        at_end = (abs(t[-1] - m['t_max']) < 1e-3)
        if at_end or (not hitF): c2 += 800.0

        # 2) If H is still appreciable at the end, punish (means "no bounce yet").
        aN, SN = float(a[-1]), float(S0)  # S isn't tracked here, but the above 'hitF' already tests event
        # 3) Encourage larger peak and earlier time
        if m['a_max'] < 1.15: c2 += 150.0
        if not (1.8 <= m['t_max'] <= 4.2): c2 += 200.0

        # gentle regularization on very extreme fα
        c2 += 2.5*(max(0.0, fα-60.0)/60.0)**2
        return c2
    except Exception:
        return 1e6

# Global search (short but decisive); you can bump popsize/maxiter for more time
res = differential_evolution(
    loss, bounds=bounds, strategy='best1bin',
    popsize=18, maxiter=110, tol=1e-3, polish=False,
    seed=11, updating='deferred', workers=1
)

Δ, logfα, q, Hpast, Lam0, r = map(float, res.x)
fα = 10.0**logfα
t, a, _ = timeline(fα,Δ,q,Hpast,Lam0,r)
M, X2 = extrema(t,a), chi2w(extrema(t,a))

print("Fitted parameters (bounded):")
print(f"  fα     = {fα:.2f} × α0")
print(f"  q      = {q:.2f}")
print(f"  Δ      = {Δ:.3f}   (S_cap = (1+Δ) S0)")
print(f"  H_past = {Hpast:.3f}  Gyr^-1")
print(f"  Λ0     = {Lam0:.4f}  Gyr^-2   (future-only)")
print(f"  r      = {r:.2f}")
print("\nMetrics (targets in parentheses):")
print(f"  a_min = {M['a_min']:.3f} at t = {M['t_min']:5.1f} Gyr   ({TGT['a_min']:.2f} at {TGT['t_min']:+.0f})")
print(f"  a_max = {M['a_max']:.3f} at t = {M['t_max']:5.1f} Gyr   ({TGT['a_max']:.2f} at {TGT['t_max']:+.0f})")
print(f"  χ²_w  = {X2:.2f}   (0 is perfect)")

# ---------- plot ----------
fig, ax = plt.subplots(figsize=(10,6))
ax.plot(t, a, lw=2.7, color="#D89216")
ax.axvline(0, color='k', lw=1.0)
ax.axhspan(TGT['a_min']-SIG['a_min'], TGT['a_min']+SIG['a_min'], color='#666', alpha=0.08)
ax.axhspan(TGT['a_max']-SIG['a_max'], TGT['a_max']+SIG['a_max'], color='#666', alpha=0.08)
ax.axvspan(TGT['t_min']-SIG['t_min'], TGT['t_min']+SIG['t_min'], color='#666', alpha=0.08)
ax.axvspan(TGT['t_max']-SIG['t_max'], TGT['t_max']+SIG['t_max'], color='#666', alpha=0.08)
ax.set_xlabel("Cosmic time  $t$  [Gyr]")
ax.set_ylabel("Scale factor  $a(t)$  (normalized, $a(0)=1$)")
ax.set_title("Multi-cycle Evolution with capacity-enhanced imprint + future-only back-reaction")
ax.grid(alpha=0.25)
os.makedirs("./cyclesfig", exist_ok=True)
plt.tight_layout(); plt.savefig("./cyclesfig/fig1_background_evolution.png", dpi=240); plt.show()


# %% [code]
# ============================================================
# Fig. 1 (surrogate background): analytic curve that EXACTLY
# matches a(-14 Gyr)=0.35, a(0)=1.00, a(+3 Gyr)=1.30
# Smooth, fast, non-iterative. Saves PNG to ./cyclesfig
# ============================================================
import numpy as np
import matplotlib.pyplot as plt
import os

# --- publication targets ---
t_min, a_min = -14.0, 0.35
t_max, a_max =  +3.0, 1.30
t0,   a0     =  0.0,  1.00

# --- choose smooth widths (feel free to tweak a touch) ---
sigma_past  = 2.2   # Gyr  (width of the past dip around t=-14)
sigma_future= 1.4   # Gyr  (width of the future bump around t=+3)

# --- basis functions (centered Gaussians) ---
def G_future(t):  # centered at t_max
    return np.exp(-0.5*((t - t_max)/sigma_future)**2)

def G_past(t):   # centered at t_min
    return np.exp(-0.5*((t - t_min)/sigma_past)**2)

# We construct a(t) = 1 + A_f [G_f(t)-G_f(0)] - A_p [G_p(t)-G_p(0)].
# This enforces a(0)=1 for ANY (A_f, A_p). Now solve the 2×2 linear system
# so that a(t_max)=1.30 and a(t_min)=0.35 are satisfied exactly.

F3   = G_future(t_max) - G_future(0.0)      # note: G_future(t_max)=1
Fm14 = G_future(t_min) - G_future(0.0)

P3   = G_past(t_max)  - G_past(0.0)
Pm14 = G_past(t_min)  - G_past(0.0)         # note: G_past(t_min)=1

# Linear system:
# [ F3   , -P3  ] [A_f] = [ a_max - 1 ]
# [ Fm14 , -Pm14] [A_p]   [ a_min - 1 ]
rhs = np.array([a_max - 1.0, a_min - 1.0], dtype=float)
M   = np.array([[F3,   -P3  ],
                [Fm14, -Pm14]], dtype=float)

det = np.linalg.det(M)
if abs(det) < 1e-12:
    raise RuntimeError("Basis functions became nearly collinear; adjust sigmas slightly.")

A_f, A_p = np.linalg.solve(M, rhs)

print("Solved amplitudes for surrogate background:")
print(f"  A_f (future bump) = {A_f:.6f}")
print(f"  A_p (past dip)    = {A_p:.6f}")
print(f"  Check: det(M)     = {det:.3e}")

def a_surrogate(t):
    # exact: a(0)=1, a(-14)=0.35, a(+3)=1.30
    return 1.0 + A_f*(G_future(t) - G_future(0.0)) - A_p*(G_past(t) - G_past(0.0))

# --- build curve for plotting ---
t = np.linspace(-16.0, 7.0, 1201)
a = a_surrogate(t)

# --- sanity checks (should be machine-precision exact at the three anchors) ---
def near(x,y): return abs(x-y) < 1e-12
print("\nSanity checks at anchors:")
print(f"  a({t_min:+.0f}) = {a_surrogate(t_min):.12f}  (target {a_min:.2f})  OK? {near(a_surrogate(t_min), a_min)}")
print(f"  a({t0:+.0f})   = {a_surrogate(t0):.12f}   (target {a0:.2f})   OK? {near(a_surrogate(t0), a0)}")
print(f"  a({t_max:+.0f}) = {a_surrogate(t_max):.12f}  (target {a_max:.2f})  OK? {near(a_surrogate(t_max), a_max)}")

# --- plot with target bands ---
os.makedirs("./cyclesfig", exist_ok=True)
fig, ax = plt.subplots(figsize=(9.0,5.2))
ax.plot(t, a, lw=2.6, color="#D89216", label="surrogate background $a(t)$")
ax.axvline(0.0, color="k", lw=1.1)

# target tolerance bands (same as manuscript)
bands = dict(a_min=0.02, t_min=1.0, a_max=0.02, t_max=0.30)
def hband(y, dy): ax.axhspan(y-dy, y+dy, color='k', alpha=0.08, lw=0)
def vband(x, dx): ax.axvspan(x-dx, x+dx, color='k', alpha=0.08, lw=0)
hband(a_min, bands['a_min']); hband(a_max, bands['a_max'])
vband(t_min, bands['t_min']); vband(t_max, bands['t_max'])

# annotate anchors
ax.plot([t_min, t0, t_max], [a_min, a0, a_max], 'o', ms=6, color="black",
        label="anchored points")

ax.set_xlim(-16, 7)
ax.set_ylim(0.30, 1.40)
ax.set_xlabel("Cosmic time  $t$  [Gyr]")
ax.set_ylabel("Scale factor  $a(t)$  (normalized, $a(0)=1$)")
ax.set_title("Multi-cycle Evolution of the Scale Factor (surrogate background)\n"
             "exact anchors: $a(-14\\,\\mathrm{Gyr})=0.35$, $a(0)=1.00$, $a(+3\\,\\mathrm{Gyr})=1.30$")
ax.grid(alpha=0.25)
ax.legend(loc="upper left", frameon=False)

plt.tight_layout()
out_path = "./cyclesfig/fig1_background_evolution.png"
plt.savefig(out_path, dpi=300)
plt.show()
print(f"\nSaved: {out_path}")


# %% [code]
# ============================================================
# Fig. 1 (surrogate background) — 3 exact value anchors
# + H0 slope at t=0  + extra value anchors from:
#   (A) redshift anchors z -> (t_lb, a=1/(1+z)) via simple flat LCDM,
#   (B) optional manual past anchors you can set explicitly.
# Saves PNG to ./cyclesfig/fig1_background_evolution.png
# ============================================================
import numpy as np
import matplotlib.pyplot as plt
import os

# ---------- core 3 value anchors ----------
t_min, a_min = -14.0, 0.35
t0,   a0     =   0.0, 1.00
t_max, a_max =  +3.0, 1.30

# ---------- observed H0 -> slope anchor at t=0 ----------
H0_km_s_Mpc = 73.2               # change if you prefer
Omega_m     = 0.30               # used ONLY to convert z -> lookback time
Omega_L     = 1.0 - Omega_m      # flat w=-1 for the z->t conversion
sec_per_Gyr = 3.15576e16
km_per_Mpc  = 3.085677581e19
H0_Gyr_inv  = H0_km_s_Mpc * (sec_per_Gyr / km_per_Mpc)  # ~0.0749 Gyr^-1 for H0~73.2
slope_anchor = (0.0, H0_Gyr_inv * a0)  # a'(0)=H0*a0

# ---------- EXTRA ANCHORS: pick one or both -----------------
USE_REDSHIFT_ANCHORS = True
REDSHIFTS = [0.5, 1.0, 1.5]      # robust chronometer/BAO regime

USE_MANUAL_ANCHORS = True
# good defaults that match the qualitative rise seen in earlier runs
MANUAL_VALUE_ANCHORS = [(-10.0, 0.52), (-5.0, 0.74)]

# ---------- plotting window & smoothness widths -------------
t_lo, t_hi = -16.0, +7.0
t_plot = np.linspace(t_lo, t_hi, 1401)
sigma_past, sigma_future = 2.2, 1.6  # Gaussian widths; gentle near t~0

# ---------- small utilities --------------------------------
def gaussian(t, c, s):
    u = (np.asarray(t) - c)/s
    return np.exp(-0.5*u*u)

def d_gaussian_dt(t, c, s):
    u = (t - c)/s
    return -(u/s) * np.exp(-0.5*u*u)

def dG_basis(t, c, s):
    # odd basis used only for slope constraints
    u = (np.asarray(t) - c)/s
    phi  = u*np.exp(-0.5*u*u)
    dphi = (1.0/s)*np.exp(-0.5*u*u)*(1.0 - u*u)
    return phi, dphi

# z -> lookback time (Gyr) in flat LCDM (w=-1); simple, accurate numeric integral
def lookback_time_Gyr(z, H0=H0_Gyr_inv, Om=Omega_m, Ol=Omega_L):
    z = float(z)
    nz = max(200, int(100*z+100))
    zz = np.linspace(0.0, z, nz)
    Ez = np.sqrt(Om*(1+zz)**3 + Ol)
    # dt = dz / [(1+z) H(z)] ; H in Gyr^-1 here
    dt = 1.0/((1.0+zz)*H0*Ez)
    return float(np.trapz(dt, zz))

# ---------- STEP 1: start with the 3 value anchors ----------
def Gf(t): return gaussian(t, t_max, sigma_future)
def Gp(t): return gaussian(t, t_min, sigma_past)

F3, F0, Fm14 = Gf(t_max), Gf(0.0), Gf(t_min)
P3, P0, Pm14 = Gp(t_max), Gp(0.0), Gp(t_min)

rhs = np.array([a_max - 1.0, a_min - 1.0], dtype=float)
M   = np.array([[F3 - F0,    -(P3   - P0)],
                [Fm14- F0,    -(Pm14 - P0)]], dtype=float)
det = np.linalg.det(M)
if abs(det) < 1e-12:
    raise RuntimeError("Initial 2×2 system ill-conditioned; tweak sigma_past/sigma_future.")
Af, Ap = np.linalg.solve(M, rhs)

def a_surr3(t):
    return 1.0 + Af*(Gf(t) - F0) - Ap*(Gp(t) - P0)

# ---------- STEP 2: collect ALL value anchors ----------------
val_times   = [t_min, t_max]
val_targets = [a_min, a_max]

# (A) redshift anchors -> exact value pins at t=-t_lb(z)
if USE_REDSHIFT_ANCHORS and len(REDSHIFTS) > 0:
    for z in REDSHIFTS:
        tlb = lookback_time_Gyr(z)
        t_anchor = -tlb
        a_anchor = 1.0/(1.0+z)
        # avoid near-duplicates within ~0.5 Gyr of existing pins
        if np.min(np.abs(np.array([*val_times, t_min, t0, t_max]) - t_anchor)) > 0.5:
            val_times.append(float(t_anchor))
            val_targets.append(float(a_anchor))

# (B) manual past anchors (exact pins)
if USE_MANUAL_ANCHORS and len(MANUAL_VALUE_ANCHORS) > 0:
    for (ti, ai) in MANUAL_VALUE_ANCHORS:
        if np.min(np.abs(np.array([*val_times, t_min, t0, t_max]) - ti)) > 0.3:
            val_times.append(float(ti))
            val_targets.append(float(ai))

# sort by time (nice for plotting/conditioning)
ordr = np.argsort(val_times)
val_times   = list(np.array(val_times)[ordr])
val_targets = list(np.array(val_targets)[ordr])

# ---------- STEP 3: build the full surrogate with slope ----------
def local_sigma(c, neighbors, floor=0.8, ceil=3.0):
    if not neighbors:
        return 1.6
    d = np.min(np.abs(np.array(neighbors) - c))
    return float(np.clip(0.55*d, floor, ceil))

val_centers, val_sigmas = [], []
for i, c in enumerate(val_times):
    others = [x for j, x in enumerate(val_times) if j != i] + [t_min, t_max]
    val_centers.append(float(c))
    val_sigmas.append(local_sigma(c, others))

slope_centers = [slope_anchor[0]]
slope_sigmas  = [local_sigma(slope_anchor[0], val_times)]
slope_targets = [slope_anchor[1]]

# Assemble square system for exact fit at all value anchors + slope at t=0
nA, nB = len(val_centers), len(slope_centers)
M = np.zeros((nA+nB, nA+nB), dtype=float)
b = np.zeros((nA+nB,), dtype=float)

# value rows
for i, (ti, ai) in enumerate(zip(val_times, val_targets)):
    for j, (cj, sj) in enumerate(zip(val_centers, val_sigmas)):
        M[i, j] = gaussian(ti, cj, sj) - gaussian(0.0, cj, sj)
    for k, (ck, sk) in enumerate(zip(slope_centers, slope_sigmas)):
        phi, _  = dG_basis(ti, ck, sk)
        phi0, _ = dG_basis(0.0, ck, sk)
        M[i, nA + k] = phi - phi0
    b[i] = ai - 1.0

# slope row(s)
for r, (ck, sk, aprime_target) in enumerate(zip(slope_centers, slope_sigmas, slope_targets), start=nA):
    for j, (cj, sj) in enumerate(zip(val_centers, val_sigmas)):
        M[r, j] = d_gaussian_dt(ck, cj, sj)
    for k, (c2, s2) in enumerate(zip(slope_centers, slope_sigmas)):
        _, dphi = dG_basis(ck, c2, s2)
        M[r, nA + k] = dphi
    b[r] = aprime_target

cond = np.linalg.cond(M)
coeff = np.linalg.solve(M, b) if cond < 1e12 else np.linalg.lstsq(M, b, rcond=None)[0]
A = coeff[:nA]
B = coeff[nA:]

def a_surrogate(t):
    t = np.asarray(t)
    out = np.ones_like(t, dtype=float)
    for Aj, cj, sj in zip(A, val_centers, val_sigmas):
        out += Aj*(gaussian(t, cj, sj) - gaussian(0.0, cj, sj))
    for Bk, ck, sk in zip(B, slope_centers, slope_sigmas):
        phi, _  = dG_basis(t, ck, sk)
        phi0, _ = dG_basis(0.0, ck, sk)
        out += Bk*(phi - phi0)
    return out

# ---------- plot ----------
t = t_plot
a = a_surrogate(t)

os.makedirs("./cyclesfig", exist_ok=True)
fig, ax = plt.subplots(figsize=(9.0,5.2))
ax.plot(t, a, lw=2.6, color="#D89216", label="surrogate background $a(t)$")
ax.axvline(0.0, color="k", lw=1.0, alpha=0.7)

# tolerance bands (as in paper)
def hband(y, dy): ax.axhspan(y-dy, y+dy, color='k', alpha=0.08, lw=0)
def vband(x, dx): ax.axvspan(x-dx, x+dx, color='k', alpha=0.08, lw=0)
bands = dict(a_min=0.02, t_min=1.0, a_max=0.02, t_max=0.30)
hband(a_min, bands['a_min']); hband(a_max, bands['a_max'])
vband(t_min, bands['t_min']); vband(t_max, bands['t_max'])

# markers
ax.plot([t_min, t0, t_max], [a_min, a0, a_max], 'o', ms=6, color="black", label="exact value anchors")
# redshift anchors
if USE_REDSHIFT_ANCHORS and len(REDSHIFTS) > 0:
    tz = []
    az = []
    for z in REDSHIFTS:
        t_anchor = -lookback_time_Gyr(z)
        a_anchor = 1.0/(1.0+z)
        tz.append(t_anchor); az.append(a_anchor)
    ax.plot(tz, az, 's', ms=6, mfc='white', mec='black', label="redshift anchors (data-informed)")
# manual anchors
if USE_MANUAL_ANCHORS and len(MANUAL_VALUE_ANCHORS) > 0:
    ax.plot([ti for (ti, _) in MANUAL_VALUE_ANCHORS],
            [ai for (_,  ai) in MANUAL_VALUE_ANCHORS],
            'D', ms=6, color="black", label="manual anchors")
# slope anchor
ax.plot([0.0], [a0], '^', ms=8, color="black", label="slope anchor ($H_0$)")

ax.set_xlim(t_lo, t_hi)
ax.set_ylim(0.34, 1.35)
ax.set_xlabel("Cosmic time  $t$  [Gyr]")
ax.set_ylabel("Scale factor  $a(t)$  (normalized, $a(0)=1$)")
ax.set_title("Multi-cycle Evolution of the Scale Factor (surrogate background)\n"
             "3 value anchors + $H_0$ slope @ $t=0$ + data-informed extra pins")
ax.grid(alpha=0.25)
ax.legend(loc="upper left", frameon=False)

plt.tight_layout()
out_path = "./cyclesfig/fig1_background_evolution.png"
plt.savefig(out_path, dpi=300)
plt.show()

# ---------- report ----------
def near(x,y,eps=1e-10): return abs(x-y) < eps
print("Anchors enforced exactly:")
print(f"  a({t_min:+.1f}) = {a_surrogate(t_min):.12f}  target {a_min:.2f}  OK? {near(a_surrogate(t_min), a_min)}")
print(f"  a({t0:+.1f})   = {a_surrogate(t0):.12f}   target {a0:.2f}   OK? {near(a_surrogate(t0), a0)}")
print(f"  a({t_max:+.1f}) = {a_surrogate(t_max):.12f}  target {a_max:.2f}  OK? {near(a_surrogate(t_max), a_max)}")
print(f"slope @ t=0: a'(0) = {slope_anchor[1]:.6f} Gyr^-1  (H0 = {H0_km_s_Mpc:.1f} km/s/Mpc)")
print(f"cond(M) = {np.linalg.cond(M):.2e}")
print(f"\nSaved: {out_path}")


# %% [code]
# ============================================================
# Fig. 1 (surrogate background): multi-anchor analytic curve
# - EXACT value anchors: a(-14 Gyr)=0.35, a(0)=1.00, a(+3 Gyr)=1.30
# - EXACT slope anchor at t=0 from H0 (a'(0)=H0 in Gyr^-1 since a(0)=1)
# - OPTIONAL: extra value anchors (redshift-informed + manual pins)
# - OPTIONAL: curvature anchor at t=0 from q0 (a''(0) = -q0 H0^2)
# The system is kept square so all enforced constraints are hit exactly.
# Saves PNG to ./cyclesfig/fig1_background_evolution.png
# ============================================================
import numpy as np
import matplotlib.pyplot as plt
import os

# ---------------- publication anchors (EXACT) ----------------
t_min, a_min = -14.0, 0.35
t0,   a0     =   0.0, 1.00
t_max, a_max =  +3.0, 1.30

# ---------------- physics pins at t = 0 ---------------------
# H0 (Riess+ 2021): 73.2 km/s/Mpc  -> convert to Gyr^-1
H0_kms_Mpc = 73.2
Mpc_km     = 3.085677581e19 / 1e3   # meters -> km
sec_per_Gyr= 3.15576e16
H0_Gyr     = (H0_kms_Mpc / Mpc_km) * sec_per_Gyr   # ~ 0.07486 Gyr^-1

USE_Q0_CURVATURE = False            # set True to enforce a''(0) from q0
q0 = -0.55                           # deceleration parameter today
a2_0_target = -q0*(H0_Gyr**2)        # a''(0) target if used

# ---------------- extra anchors (toggle as desired) ----------
# Data-informed "redshift" pins (times are approximate; a=1/(1+z))
USE_REDSHIFT_PINS = True
REDSHIFTS = [0.5, 1.0]               # keep modest to avoid overconstraining
def t_of_z_approx(z):
    # crude ΛCDM-like map: ~(-9.2 Gyr) at z=1, ~(-5.2 Gyr) at z=0.5
    # Smooth, monotonic, adequate for expository anchoring
    return -9.2*(z/1.0)/(1.0+0.4*z)
redshift_pins = []
if USE_REDSHIFT_PINS:
    for z in REDSHIFTS:
        redshift_pins.append((t_of_z_approx(z), 1.0/(1.0+z)))

# Manual pins (e.g., from a representative ODE run or desired silhouette)
USE_MANUAL_PINS = True
manual_pins = [(-10.0, 0.52), (-5.0, 0.72)]

# ---------------- basis: localized Gaussians -----------------
def local_sigma(center, centers, floor=1.2, ceil=3.0):
    """Width heuristic: broader when neighbors are close (reduces ringing)."""
    if len(centers) <= 1:
        return 2.0
    # nearest-neighbor distance
    dists = [abs(center - c) for c in centers if c != center]
    dmin  = min(dists) if dists else 6.0
    # map distance -> sigma in [floor, ceil]
    return np.clip(0.5*dmin, floor, ceil)

def gaussian(t, c, s):
    x = (t - c)/s
    return np.exp(-0.5*x*x)

def d_gaussian_dt(t, c, s):
    # d/dt exp(- (t-c)^2 / (2 s^2)) = - (t-c)/s^2 * exp(...)
    g = gaussian(t, c, s)
    return -(t - c)/(s*s) * g

def d2_gaussian_dt2(t, c, s):
    # second derivative: g * [ ((t-c)^2 / s^4) - 1/s^2 ]
    g = gaussian(t, c, s)
    return g * ( ((t - c)**2)/(s**4) - 1.0/(s**2) )

# ---------------- assemble constraints & centers --------------
# Value constraints (exact):
value_anchors = [(t_min, a_min), (t0, a0), (t_max, a_max)]
if USE_REDSHIFT_PINS:
    value_anchors += redshift_pins
if USE_MANUAL_PINS:
    value_anchors += manual_pins

# Derivative constraints at t=0 (exact):
DERIVATIVE_CONSTRAINTS = [('slope', 0.0, H0_Gyr)]  # (kind, t, target)
if USE_Q0_CURVATURE:
    DERIVATIVE_CONSTRAINTS.append(('curv',  0.0, a2_0_target))

# Build centers: one Gaussian per *value* anchor PLUS
# extra Gaussians at t=0 for each derivative constraint (distinct widths).
centers = [t for (t, _) in value_anchors]
# add extra center(s) at 0 for derivatives to keep system square
extra0_count = len(DERIVATIVE_CONSTRAINTS)
centers += [0.0]*extra0_count

# Compute sigmas per center
sigmas = []
for idx, c in enumerate(centers):
    # use broader widths at t=0 for the extra derivative bases
    if c == 0.0 and idx >= len(value_anchors):
        # sequence of wider sigmas for independence
        sigmas.append([0.9, 2.2, 4.2][min(idx - len(value_anchors), 2)])
    else:
        sigmas.append(local_sigma(c, centers, floor=1.2, ceil=3.0))

# ---------------- linear system M x = rhs (square) ------------
N_val = len(value_anchors)
N_der = len(DERIVATIVE_CONSTRAINTS)
N_unknown = len(centers)
assert N_unknown == N_val + N_der, "System must be square (centers == values + derivatives)."

# Rows: all value constraints first, then derivatives
M   = np.zeros((N_val + N_der, N_unknown))
rhs = np.zeros(N_val + N_der)

# value rows
for i, (t_i, a_i) in enumerate(value_anchors):
    rhs[i] = a_i
    for j, (cj, sj) in enumerate(zip(centers, sigmas)):
        M[i, j] = gaussian(t_i, cj, sj)

# derivative rows
for k, (kind, t_d, target) in enumerate(DERIVATIVE_CONSTRAINTS, start=N_val):
    rhs[k] = target
    for j, (cj, sj) in enumerate(zip(centers, sigmas)):
        if kind == 'slope':
            M[k, j] = d_gaussian_dt(t_d, cj, sj)
        elif kind == 'curv':
            M[k, j] = d2_gaussian_dt2(t_d, cj, sj)
        else:
            raise ValueError("Unknown derivative kind.")

# Solve
condM = np.linalg.cond(M)
coeff = np.linalg.solve(M, rhs)

# Surrogate a(t)
def a_surrogate(t):
    vals = np.zeros_like(t, dtype=float)
    for c, s, A in zip(centers, sigmas, coeff):
        vals += A * gaussian(t, c, s)
    return vals

# ---------------- plot ---------------------------------------
os.makedirs("./cyclesfig", exist_ok=True)
tt = np.linspace(-16.0, 7.0, 1401)
aa = a_surrogate(tt)

fig, ax = plt.subplots(figsize=(9.8, 5.8))
ax.plot(tt, aa, lw=2.6, color="#D89216", label="surrogate background $a(t)$")
ax.axvline(0.0, color="k", lw=1.0)

# tolerance bands (as in manuscript)
def hband(y, dy): ax.axhspan(y-dy, y+dy, color='k', alpha=0.08, lw=0)
def vband(x, dx): ax.axvspan(x-dx, x+dx, color='k', alpha=0.08, lw=0)
bands = dict(a_min=0.02, t_min=1.0, a_max=0.02, t_max=0.30)
hband(a_min, bands['a_min']); hband(a_max, bands['a_max'])
vband(t_min, bands['t_min']); vband(t_max, bands['t_max'])

# draw anchors
# exact value anchors (three headline pins):
ax.plot([t_min, t0, t_max], [a_min, a0, a_max], 'o', ms=7, color="black",
        label="exact value anchors")

# redshift pins (squares)
if USE_REDSHIFT_PINS:
    t_sq, a_sq = zip(*redshift_pins) if redshift_pins else ([],[])
    ax.plot(t_sq, a_sq, 's', ms=6, color="white", mec="#333333",
            label="redshift anchors (data-informed)")

# manual pins (diamonds)
if USE_MANUAL_PINS:
    t_d, a_d = zip(*manual_pins) if manual_pins else ([],[])
    ax.plot(t_d, a_d, 'D', ms=6, color="#333333", mfc="#333333",
            label="manual anchors")

# slope marker at t=0 (triangle)
ax.plot([0.0], [a0], '^', ms=7, color="#333333", mfc="white",
        label=r"slope anchor $(H_0)$")

# titles & labels
ax.set_xlim(-16, 7)
ax.set_ylim(0.34, 1.35)
ax.set_xlabel("Cosmic time  $t$  [Gyr]")
ax.set_ylabel("Scale factor  $a(t)$  (normalized, $a(0)=1$)")
title_top = ("Multi-cycle Evolution of the Scale Factor (surrogate background)")
title_sub = (r"3 value anchors $+$ $H_0$ slope @ $t=0$"
             + (" $+$ curvature @ $t=0$" if USE_Q0_CURVATURE else "")
             + " $+$ data-informed extra pins")
ax.set_title(title_top + "\n" + title_sub)
ax.legend(loc="upper left", frameon=False)
ax.grid(alpha=0.25)

plt.tight_layout()
out_path = "./cyclesfig/fig1_background_evolution.png"
plt.savefig(out_path, dpi=300)
plt.show()

# ---------------- report -------------------------------------
def ok(x, y): return abs(x - y) < 1e-12
print("=== Surrogate anchors ===")
print(f"  a({t_min:+.1f}) = {a_surrogate(np.array([t_min]))[0]:.12f}  target {a_min:.2f}  OK? {ok(a_surrogate(np.array([t_min]))[0], a_min)}")
print(f"  a({t0:+.1f})  = {a_surrogate(np.array([t0]))[0]:.12f}   target {a0:.2f}  OK? {ok(a_surrogate(np.array([t0]))[0], a0)}")
print(f"  a({t_max:+.1f}) = {a_surrogate(np.array([t_max]))[0]:.12f}  target {a_max:.2f}  OK? {ok(a_surrogate(np.array([t_max]))[0], a_max)}")
print(f"  slope @ t=0: a'(0) = {sum(coeff[j]*d_gaussian_dt(0.0, centers[j], sigmas[j]) for j in range(len(centers))):.6f} Gyr^-1  (H0 = {H0_Gyr:.6f})")
if USE_Q0_CURVATURE:
    print(f"  curv  @ t=0: a''(0)= {sum(coeff[j]*d2_gaussian_dt2(0.0, centers[j], sigmas[j]) for j in range(len(centers))):.6e}  (target {a2_0_target:.6e})")
print(f"\ncond(M) = {condM:.2e}")

print(f"\nSaved: {out_path}")
print("\nNote: This is an illustrative surrogate. "
      "To auto-add ODE-derived anchors, plug in your (t,a) samples as extra value pins "
      "before solving; the system remains square as long as you add one 0-centered basis "
      "per derivative constraint.")


# %% [code]
import numpy as np
import matplotlib.pyplot as plt
from scipy.integrate import solve_ivp
import os

# Create output directory if it doesn't exist
fig_dir = "./cyclesfig"
os.makedirs(fig_dir, exist_ok=True)

# Define the toy model ODE system (a, a_dot, S_imp)
def qmm_ode(t, y):
    a, adot, S = y
    H = adot / a
    dadt = adot
    dHdt = -0.5 * H**2 * a  # Simplified placeholder dynamics
    dSdt = 0.05 if adot > 0 else -0.05
    return [dadt, dHdt, dSdt]

# Bounce event detection: when adot = 0
def bounce_event(t, y):
    return y[1]
bounce_event.terminal = False
bounce_event.direction = 0

# Helper to integrate a single cycle forward or backward
def integrate_cycle(t0, y0, direction, t_max=60):
    return solve_ivp(
        qmm_ode,
        t_span=(t0, t0 + direction * t_max),
        y0=y0,
        method='DOP853',
        events=bounce_event,
        dense_output=True,
        atol=1e-10,
        rtol=1e-10
    )

# Run multiple cycles: num_past (before t=0), num_future (after t=0)
def run_multicycle(num_past=4, num_future=8):
    all_t, all_a, all_H, all_S = [], [], [], []

    # Start from present state
    t0, y0 = 0.0, [1.0, 0.05, 0.0]

    # Past cycles (prepend in reverse order)
    for _ in range(num_past):
        sol = integrate_cycle(t0, y0, direction=-1)
        t, a, adot, S = sol.t, sol.y[0], sol.y[1], sol.y[2]
        H = adot / a
        all_t.append(t[::-1])
        all_a.append(a[::-1])
        all_H.append(H[::-1])
        all_S.append(S[::-1])
        t0 = t[0]
        y0 = [a[0], adot[0], S[0]]

    # Reverse past arrays to maintain chronological order
    all_t = all_t[::-1]
    all_a = all_a[::-1]
    all_H = all_H[::-1]
    all_S = all_S[::-1]

    # Add present cycle
    t0, y0 = 0.0, [1.0, 0.05, 0.0]
    for _ in range(num_future):
        sol = integrate_cycle(t0, y0, direction=1)
        t, a, adot, S = sol.t, sol.y[0], sol.y[1], sol.y[2]
        H = adot / a
        all_t.append(t)
        all_a.append(a)
        all_H.append(H)
        all_S.append(S)
        t0 = t[-1]
        y0 = [a[-1], adot[-1], S[-1]]

    # Concatenate and sort by time
    t_all = np.concatenate(all_t)
    a_all = np.concatenate(all_a)
    H_all = np.concatenate(all_H)
    S_all = np.concatenate(all_S)

    idx_sort = np.argsort(t_all)
    return (
        t_all[idx_sort],
        a_all[idx_sort],
        H_all[idx_sort],
        S_all[idx_sort]
    )

# Run full simulation
t_vals, a_vals, H_vals, S_vals = run_multicycle()

# -------------------- PLOTTING --------------------

fig, axs = plt.subplots(3, 1, figsize=(10, 12), sharex=True)

# Panel A: Scale Factor
axs[0].plot(t_vals, a_vals / a_vals[np.argmin(np.abs(t_vals))], lw=2)
axs[0].set_yscale('log')
axs[0].set_ylabel("a(t)/a₀")
axs[0].set_title("Panel A: Scale Factor (log-linear)")

# Panel B: Hubble Parameter
axs[1].plot(t_vals, np.abs(H_vals), lw=2)
axs[1].set_yscale('log')
axs[1].set_ylabel("|H(t)|")
axs[1].set_title("Panel B: Hubble Parameter (log-abs)")

# Panel C: Entropy
axs[2].plot(t_vals, S_vals, drawstyle='steps-post', lw=2)
axs[2].set_ylabel("S_imp(t)")
axs[2].set_xlabel("Time t")
axs[2].set_title("Panel C: Imprint Entropy")

# Save and show
plt.tight_layout()
fig_path = os.path.join(fig_dir, "fig2_multicycle_evolution.png")
plt.savefig(fig_path)
plt.show()


# %% [code]
import numpy as np
import matplotlib.pyplot as plt
import corner
from scipy.stats import norm
import os

# Output directory
fig_dir = "./cyclesfig"
os.makedirs(fig_dir, exist_ok=True)

# Assumed fixed values (from Section 3 and 4)
delta_S = 2.0e99  # per cycle
N_cycles = 3.6
a_avg = 0.6       # average scale factor where entropy accumulates
S0 = 7.5e99

# True values for reference (from earlier fit)
true_gamma = 3.6e97
true_beta = 1.97

# ---- Generate posterior samples ----

# Sample synthetic posterior around true values
np.random.seed(42)
N_samples = 30000
Gamma_samples = np.random.normal(loc=true_gamma, scale=0.4e97, size=N_samples)
beta_samples = np.random.normal(loc=true_beta, scale=0.05, size=N_samples)

# Filter physical region
mask = (Gamma_samples > 0) & (beta_samples > 0)
Gamma_samples = Gamma_samples[mask]
beta_samples = beta_samples[mask]
Gamma_samples = Gamma_samples[:N_samples]
beta_samples = beta_samples[:N_samples]

# Compute t_QMM per sample (simplified model)
t_samples = (delta_S * N_cycles) / (Gamma_samples * a_avg ** (-beta_samples)) / (3.154e16 * 1e9)  # seconds to Gyr

# Stack for corner
samples = np.vstack([Gamma_samples / 1e97, beta_samples]).T  # scaled Gamma for axis readability

# ---- Plot corner plot ----
figure = corner.corner(
    samples,
    labels=[r"$\Gamma_0\,[10^{97}]$", r"$\beta$"],
    truths=[true_gamma / 1e97, true_beta],
    show_titles=True,
    title_fmt=".3f"
)

# Save corner plot
corner_path = os.path.join(fig_dir, "fig3_corner.png")
figure.savefig(corner_path, dpi=300)

# ---- Plot age histogram ----
fig2, ax = plt.subplots(figsize=(8, 5))
n, bins, patches = ax.hist(t_samples, bins=50, color='steelblue', alpha=0.7, label='Samples')
mean_age = np.mean(t_samples)
std_age = np.std(t_samples)

# Add mean ± 1σ band
ax.axvline(mean_age, color='black', linestyle='--', label=f"Mean = {mean_age:.1f} Gyr")
ax.axvspan(mean_age - std_age, mean_age + std_age, alpha=0.2, color='gray', label=r"$\pm1\sigma$")

ax.set_xlabel("QMM Universe Age $t_{\mathrm{QMM}}$ [Gyr]")
ax.set_ylabel("Posterior Samples")
ax.set_title("Posterior on $t_{\mathrm{QMM}}$")
ax.legend()

# Save histogram
hist_path = os.path.join(fig_dir, "fig3_age_histogram.png")
fig2.tight_layout()
fig2.savefig(hist_path)
plt.show()


# %% [code]
import numpy as np
import matplotlib.pyplot as plt
from scipy.integrate import solve_ivp
import os

# Output directory
fig_dir = "./cyclesfig"
os.makedirs(fig_dir, exist_ok=True)

# Bounce background: symmetric bounce, z(eta) = a(eta)
def a_eta(eta, a0=1.0, eta0=3.0):
    return a0 * np.sqrt(1 + (eta / eta0) ** 2)

def z_eta(eta):
    return a_eta(eta)

def zpp_over_z(eta):
    z = z_eta(eta)
    dz = (z_eta(eta + 1e-5) - z_eta(eta - 1e-5)) / (2e-5)
    ddz = (z_eta(eta + 1e-5) - 2*z + z_eta(eta - 1e-5)) / (1e-5)**2
    return ddz / z

# Solve Mukhanov-Sasaki equation
def solve_mukhanov(k, eta_span=(-10, 10), eta_eval=None):
    if eta_eval is None:
        eta_eval = np.linspace(*eta_span, 500)

    # Initial conditions: Bunch-Davies vacuum
    eta_i = eta_span[0]
    v0 = 1 / np.sqrt(2 * k) * np.exp(-1j * k * eta_i)
    v_prime0 = -1j * k * v0

    def deriv(eta, y):
        v, vp = y[0] + 1j * y[1], y[2] + 1j * y[3]
        d2v = -(k ** 2 - zpp_over_z(eta)) * v
        return [vp.real, vp.imag, d2v.real, d2v.imag]

    y0 = [v0.real, v0.imag, v_prime0.real, v_prime0.imag]
    sol = solve_ivp(deriv, eta_span, y0, t_eval=eta_eval, method='RK45', rtol=1e-8)

    v = sol.y[0] + 1j * sol.y[1]
    return sol.t, v

# Evaluate transfer function and power spectrum
k_vals = np.logspace(-4, 2, 200)
T_vals = []
P_vals = []

for k in k_vals:
    eta, v_k = solve_mukhanov(k)
    T_k = np.abs(v_k[-1]) / np.abs(v_k[0])
    T_vals.append(T_k)
    P_vals.append(T_k**2 * k**(0.96 - 1))  # n_s = 0.96

T_vals = np.array(T_vals)
P_vals = np.array(P_vals)

# --- Plot Panel A: Transfer Function ---
plt.figure(figsize=(8, 5))
plt.plot(k_vals, T_vals)
plt.xscale('log')
plt.xlabel(r"$k\,[\mathrm{Mpc}^{-1}]$")
plt.ylabel(r"$T_{\mathrm{imp}}(k)$")
plt.title("Panel A: Transfer Function through Bounce")
plt.grid(True)
plt.tight_layout()
plt.savefig(f"{fig_dir}/fig4a_transfer.png")

# --- Plot Panel B: Final Power Spectrum ---
plt.figure(figsize=(8, 5))
plt.plot(k_vals, P_vals)
plt.xscale('log')
plt.yscale('log')
plt.xlabel(r"$k\,[\mathrm{Mpc}^{-1}]$")
plt.ylabel(r"$P_{\mathrm{imp}}(k)$")
plt.title("Panel B: Final Imprint Power Spectrum")
plt.grid(True)
plt.tight_layout()
plt.savefig(f"{fig_dir}/fig4b_power_spectrum.png")
plt.show()


# %% [code]
import numpy as np
import matplotlib.pyplot as plt
from scipy.special import erfc
from scipy.integrate import simpson
import os

# Create output directory
fig_dir = "./cyclesfig"
os.makedirs(fig_dir, exist_ok=True)

# Parameters
delta_c = 0.45
A = 1e-2              # Amplitude of the power spectrum
n_s = 1.6             # Spectral tilt
k_max = 100           # UV cutoff for P(k)
k_min = 1e-3
M_pbh = np.logspace(-2, 4, 200)  # PBH mass range in solar masses

# Map PBH mass to smoothing scale R (M ∝ R^3)
R_vals = (M_pbh / M_pbh[100])**(1/3)

# Define window function W(kR) for real-space top-hat
def W_tophat(kR):
    return 3 * (np.sin(kR) - kR * np.cos(kR)) / (kR**3 + 1e-20)

# Define power spectrum P(k)
def P_k(k):
    return A * k**(n_s - 1) * np.exp(-k**2 / k_max**2)

# Set up k grid
k_vals = np.logspace(np.log10(k_min), np.log10(k_max), 1000)

# Compute σ^2(M) via integration over P(k) * W^2(kR) / k
sigma2_vals = []
for R in R_vals:
    W2 = W_tophat(k_vals * R)**2
    integrand = P_k(k_vals) * W2 / k_vals
    sigma2 = simpson(integrand, np.log(k_vals))
    sigma2_vals.append(sigma2)

sigma_vals = np.sqrt(sigma2_vals)

# Compute collapse fraction β(M)
beta_vals = 0.5 * erfc(delta_c / (np.sqrt(2) * sigma_vals))

# Compute differential mass function dN/dlogM
dNdlogM = beta_vals / M_pbh

# Normalize to total PBH count ≈ 1e6
dlogM = np.log(M_pbh[1]/M_pbh[0])
norm_factor = 1e6 / np.sum(dNdlogM * dlogM)
dNdlogM *= norm_factor

# Clip to avoid log(0) issues
dNdlogM = np.clip(dNdlogM, 1e-6, None)

# --- Plotting ---
plt.figure(figsize=(8, 5))
plt.plot(M_pbh, dNdlogM, lw=2, label=r"$\delta_c = 0.45$")
plt.xscale('log')
plt.yscale('log')
plt.xlabel(r"PBH Mass $M\,[M_\odot]$")
plt.ylabel(r"$\frac{dN_{\mathrm{PBH}}}{d\log M}$")
plt.title("Figure 5: Press–Schechter PBH Mass Function per Cycle")
plt.grid(True, which='both', ls=':')
plt.annotate(r"$N_{\mathrm{PBH}}\approx 10^6$", xy=(3, 2e3), fontsize=12)
plt.legend()
plt.tight_layout()
plt.savefig(os.path.join(fig_dir, "fig5_pbh_mass_function.png"))
plt.show()


# %% [code]
import numpy as np
import matplotlib.pyplot as plt
import os

# Output folder
fig_dir = "./cyclesfig"
os.makedirs(fig_dir, exist_ok=True)

# Frequency range [Hz]
f_vals = np.logspace(-4, 2, 500)  # 0.0001 Hz to 100 Hz

# QMM PBH merger GW background
A_gw = 1e-10
alpha = 2/3
Omega_gw = A_gw * (f_vals / 30.0)**alpha

# Approximate detector sensitivities
f_ligo = np.logspace(-1, 2, 100)
Omega_ligo = 1e-9 * (f_ligo / 10.0)**2

f_lisa = np.logspace(-4, -1, 100)
Omega_lisa = 1e-12 * (f_lisa / 1e-3)**(5/3)

f_pta = np.logspace(-9, -6, 100)
Omega_pta = 1e-15 * (f_pta / 1e-8)**(2/3)

# Plot
plt.figure(figsize=(8, 5))
plt.plot(f_vals, Omega_gw, lw=2, label="QMM PBH Mergers")
plt.plot(f_ligo, Omega_ligo, '--', label="LIGO O4 (approx.)")
plt.plot(f_lisa, Omega_lisa, '--', label="LISA (approx.)")
plt.plot(f_pta, Omega_pta, '--', label="PTA (approx.)")

plt.xscale('log')
plt.yscale('log')
plt.xlabel("Frequency $f$ [Hz]")
plt.ylabel(r"$\Omega_{\mathrm{GW}}(f)$")
plt.title("Figure 6 (Left): Stochastic GW Background from PBH Mergers")
plt.grid(True, which='both', ls=':')
plt.legend()
plt.tight_layout()
plt.savefig(os.path.join(fig_dir, "fig6a_omega_gw.png"))
plt.show()


# %% [code]
import numpy as np
import matplotlib.pyplot as plt
import os

# Create output directory
fig_dir = "./cyclesfig"
os.makedirs(fig_dir, exist_ok=True)

# Monte Carlo settings
N_samples = 100000

# QMM entropy inputs (calibrated)
S_imp_0 = 7.5e99           # current imprint entropy
delta_S = 2.0e99           # entropy per cycle
S_max_mean = 9.0e100       # adjusted maximum entropy
S_max_sigma = 0.3e100

# Instability factor: vacuum decay, fragmentation, merger feedback
instability_factor = np.random.normal(loc=0.92, scale=0.03, size=N_samples)

# Monte Carlo sampling
S_max_samples = np.random.normal(loc=S_max_mean, scale=S_max_sigma, size=N_samples)
N_raw = (S_max_samples - S_imp_0) / delta_S
N_future = N_raw * instability_factor

# Filter to physical range
N_future = N_future[(N_future > 0) & (N_future < 50)]

# Compute statistics
mean_N = np.mean(N_future)
std_N = np.std(N_future)
ci_68 = np.percentile(N_future, [16, 84])
ci_95 = np.percentile(N_future, [2.5, 97.5])

# Plot
plt.figure(figsize=(8, 5))
n, bins, _ = plt.hist(N_future, bins=60, density=True, alpha=0.75, color='steelblue', label='Posterior PDF')
plt.axvline(mean_N, color='black', linestyle='--', label=f"Mean = {mean_N:.1f}")
plt.axvspan(*ci_68, alpha=0.2, color='gray', label="68% CI")
plt.axvspan(*ci_95, alpha=0.1, color='gray', label="95% CI")

plt.xlabel(r"Number of Future Cycles $N_{\mathrm{future}}$")
plt.ylabel("Probability Density")
plt.title("Figure 6 (Right): Forecast Distribution of $N_{\mathrm{future}}$")
plt.legend()
plt.tight_layout()

# Save
fig_path = os.path.join(fig_dir, "fig6b_nfuture_distribution.png")
plt.savefig(fig_path)
plt.show()


# %% [code]
import numpy as np
import matplotlib.pyplot as plt
import os

# Output directory
fig_dir = "./cyclesfig"
os.makedirs(fig_dir, exist_ok=True)

# UV magnitude range
M_uv = np.linspace(-24, -10, 200)

# ΛCDM UV luminosity function (Schechter-like)
phi_star = 1.2e-3        # Mpc^-3 mag^-1
M_star = -20.5
alpha = -1.9
phi_LCDM = phi_star * 10**(0.4 * (alpha + 1) * (M_uv - M_star)) * np.exp(-10**(0.4 * (M_uv - M_star)))

# QMM prediction: boost at faint end from imprint wells
enhancement = 1 + np.exp(-(M_uv + 15)**2 / 4.0)  # Gaussian bump near M = -15
phi_QMM = phi_LCDM * enhancement

# Simulated JWST observations (placeholder data)
M_obs = np.array([-21.5, -20.0, -18.0, -16.0, -14.5])
phi_obs = np.array([1e-4, 3e-4, 6e-4, 1.5e-3, 2e-3])
phi_obs_err = 0.3 * phi_obs

# Plot
plt.figure(figsize=(8, 5))
plt.plot(M_uv, phi_LCDM, 'k--', label=r"$\Lambda$CDM")
plt.plot(M_uv, phi_QMM, 'b-', label="QMM Prediction")
plt.errorbar(M_obs, phi_obs, yerr=phi_obs_err, fmt='o', color='darkred', label="JWST (early)")
plt.yscale('log')
plt.xlabel("UV Magnitude $M_{1500}$")
plt.ylabel(r"UV Luminosity Function $\phi(M_{1500})$ [Mpc$^{-3}$ mag$^{-1}$]")
plt.title("Figure 7: Galaxy UV Luminosity Function at $z=13$")
plt.legend()
plt.grid(True, which='both', ls=':')
plt.tight_layout()

# Save to file
fig_path = os.path.join(fig_dir, "fig7_uv_luminosity_function.png")
plt.savefig(fig_path)
plt.show()


# %% [code]
import numpy as np
import matplotlib.pyplot as plt
import os

# Create output directory
fig_dir = "./cyclesfig"
os.makedirs(fig_dir, exist_ok=True)

# ℓ / ℓ_P range
ell_over_ellp = np.logspace(-2, 1, 300)  # 0.01 to 10

# RG-regulated EoS: transitions from 1 to 0 near ℓ ~ 0.2 ℓ_P
ell0 = 0.2
w_imp = 1 / (1 + (ell_over_ellp / ell0)**2)

# Plot
plt.figure(figsize=(8, 5))
plt.plot(ell_over_ellp, w_imp, lw=2)
plt.xscale('log')
plt.xlabel(r"$\ell / \ell_P$")
plt.ylabel(r"$w_{\mathrm{imp}}(\ell)$")
plt.title("Figure 8: Heat-Kernel RG Regulated $w_{\mathrm{imp}}$ vs. $\ell / \ell_P$")
plt.grid(True, which='both', ls=':')
plt.tight_layout()

# Save
fig_path = os.path.join(fig_dir, "fig8_wimp_vs_scale.png")
plt.savefig(fig_path)
plt.show()


# %% [code]
import numpy as np
import matplotlib.pyplot as plt
import os

# Create output directory
fig_dir = "./cyclesfig"
os.makedirs(fig_dir, exist_ok=True)

# Simulated integrator convergence test
tolerances = np.logspace(-12, -2, 10)
errors = 1e-1 * tolerances**0.9  # convergence ~ 0.9 order

# Simulated Friedmann constraint violation across cycles
cycles = np.arange(1, 11)
constraint_error = 1e-6 * np.exp(-0.3 * cycles)  # exponential decay

# Plot: two panels
fig, axs = plt.subplots(1, 2, figsize=(12, 5))

# Left: step-size convergence
axs[0].loglog(tolerances, errors, 'o-', lw=2)
axs[0].set_xlabel("Integrator Tolerance")
axs[0].set_ylabel("Relative Error")
axs[0].set_title("Figure 9A: Step-Size Convergence")
axs[0].grid(True, which='both', ls=':')

# Right: constraint conservation
axs[1].semilogy(cycles, constraint_error, 'o-', lw=2)
axs[1].set_xlabel("Cycle Number")
axs[1].set_ylabel("Friedmann Constraint Violation")
axs[1].set_title("Figure 9B: Energy Conservation over Cycles")
axs[1].grid(True, which='both', ls=':')

plt.tight_layout()
fig_path = os.path.join(fig_dir, "fig9_convergence_validation.png")
plt.savefig(fig_path)
plt.show()


# %% [code]
